# Supplementary material for: Relationship between Solitary Masturbation and Sexual Satisfaction: A Systematic Review
Source: Healthcare (Basel). 2024 Jan 17;12(2):235. doi: 10.3390/healthcare12020235 (PMC10815145; doi:10.3390/healthcare12020235)
Supplement: Supplementary file 1 [file healthcare-12-00235-s001.zip]

Archive with 1 entries (1 files):
- healthcare-2807405-supplementary.pdf
